# Supplementary material for: Protection of farm goats by combinations of recombinant peptides and formalin inactivated spores from a lethal Bacillus anthracis challenge under field conditions
Source: BMC Vet Res. 2017 Jul 12;13:220. doi: 10.1186/s12917-017-1140-2 (PMC5508662; doi:10.1186/s12917-017-1140-2)
Supplement: Additional file 1: — Supporting tables. Table S1. Anti-rPA83 IgG titers. Table S2. TNA titers. Table S3. Anti-rBclA IgG titers. Table S4. Anti-FIS IgG titers. (XLSX 24 kb) [file 12917_2017_1140_MOESM1_ESM.xlsx]

## Sheet: S1
Table S1: Anti-rPA83 IgG titers
group	goat ID	week 0	week 3	week 6	week 11	week 13		group	goat ID	week 0	week 3	week 6	week 11	week 13
A	627398	<100	298	1935	1142	1600000c		B	728758	105	395	3970	3176	2530
	99348	<100	150	2432	1142	3200000c			96157	<100	546	3870	1390	1069
	580315	100	150	5678	4565	410000			729278	<100	2283	844	2580	30869
	97013	<100	199	1291	1092	n.d.			729277	<100	223	1157	1142	400000
	627399	<100	<100	943	398	766			96139	<100	124	1638	546	90456
	En küçük siyaha	<100	447	n.d.	n.d.	n.d.			627395	447	943	25600	6152	n.d.
	97011a	<100	348	n.d.	n.d.	n.d.			97162	<100	844	5280	1043	198488
	580319	<100	199	2084	844	n.d.			729284	100	398	2828	3721	3300000
	Güzel kaçka	<100	795	9563	1014	1310			580316	298	3473	9082	3573	51200
	728761	<100	348	5090	1793	204800			627396	<100	<100	1098	249	n.d.
				group	goat ID	week 0	week 3	week 6	week 10/11	week 13
				NegCTL	97014	<100	<100	<100	<100	n.d.
					97015	<100	<100	<100	<100	n.d.
					96163	<100	<100	<100	<100	n.d.
					kesik kulak	<100	<100	<100	<100	n.d.
					96132b	<100	<100	<100	n.d.	n.d.
a two of the originally planned 10 animals were seized and killed by local predators between week 3 and 6
b one of the originally planned five animals of this group died from an infection between week 6 and 11
c goats were successfully treated with antibiotic after showing a positive blood smear during the challenge. For calculations of survival rate these goats were considered dead at the day of positive blood smear and their titers, measured at week 13, were not included in any calculations.
Goats not surviving the challenge are highlighted in bold; goats with incomplete serum samples are indicated by n.d. (not done); week 0: values before first vaccination; week 3: values before second vaccination; week 6: values before third vaccination; week 10/11: values before challenge; week 13: values of survivors 14 days after challenge. Goats given in italic were lossed during the vaccinatio…

## Sheet: S2
Table S2: TNA titers
group	goat ID	week 0	week 3	week 6	week 11	week 13		group	goat ID	week 0	week 3	week 6	week 11	week 13
A	627398	<50	<50	50	<50	9465c		B	728758	<50	<50	50	<50	<50
	99348	<50	<50	75	<50	10461c			96157	<50	<50	124	<50	<50
	580315	<50	<50	224	50	1315			729278	<50	149	<50	75	322
	97013	<50	<50	<50	<50	n.d.			729277	<50	<50	100	<50	3299
	627399	<50	<50	<50	<50	<50			96139	<50	<50	<50	<50	670
	En küçük siyaha	<50	<50	n.d.	n.d.	n.d.			627395	<50	50	373	50	n.d.
	97011a	<50	<50	n.d.	n.d.	n.d.			97162	<50	75	199	<50	3473
	580319	<50	<50	75	<50	n.d.			729284	<50	<50	50	75	4168
	Güzel kaçka	<50	75	273	<50	<50			580316	<50	323	596	248	99
	728761	<50	<50	199	50	3225			627396	<50	<50	50	<50	n.d.
				group	goat ID	week 0	week 3	week 6	week 10/11	week 13
				NegCTL	97014	<50	<50	<50	<50	n.d.
					97015	<50	<50	<50	<50	n.d.
					96163	<50	<50	<50	<50	n.d.
					kesik kulak	<50	<50	<50	<50	n.d.
					96132b	<50	<50	<50	n.d.	n.d.
a two of the originally planned 10 animals were seized and killed by local predators between week 3 and 6
b one of the originally planned five animals of this group died from an infection between week 6 and 11
c goats were successfully treated with antibiotic after showing a positive blood smear during the challenge. For calculations of survival rate these goats were considered dead at the day of positive blood smear and their titers, measured at week 13, were not included in any calculations.
Goats not surviving the challenge are highlighted in bold; goats with incomplete serum samples are indicated by n.d. (not done); week 0: values before first vaccination; week 3: values before second vaccination; week 6: values before third vaccination; week 10/11: values before challenge; week 13: values of survivors 14 days after challenge. Goats given in italic were lossed during the vaccinatio…

## Sheet: S3
Table S3: Anti-rBclA IgG titers
group	goat ID	week 0	week 3	week 6	week 11	week 13		group	goat ID	week 0	week 3	week 6	week 11	week 13
A	627398	103	<100	225	124	228c		B	728758	<100	270	567	217	175
	99348	101	105	157	175	192c			96157	<100	191	779	398	182
	580315	164	200	297	126	120			729278	100	151	177	256	137
	97013	<100	197	267	111	n.d.			729277	<100	187	1248	456	216
	627399	369	624	701	382	366			96139	120	147	1093	380	517
	En küçük siyaha	<100	179	n.d.	n.d.	n.d.			627395	<100	166	1226	478	n.d.
	97011a	<100	250	n.d.	n.d.	n.d.			97162	<100	148	805	252	164
	580319	<100	128	179	171	n.d.			729284	<100	<100	305	159	<100
	Güzel kaçka	<100	110	186	<100	<100			580316	132	329	768	668	259
	728761	<100	<100	159	<100	<100			627396	<100	159	649	286	n.d.
				group	goat ID	week 0	week 3	week 6	week 10/11	week 13
				NegCTL	97014	<100	<100	<100	118	n.d.
					97015	102	104	142	136	n.d.
					96163	120	<100	101	155	n.d.
					kesik kulak	116	<100	<100	115	n.d.
					96132b	179	289	477	n.d.	n.d.
a two of the originally planned 10 animals were seized and killed by local predators between week 3 and 6
b one of the originally planned five animals of this group died from an infection between week 6 and 11
c goats were successfully treated with antibiotic after showing a positive blood smear during the challenge. For calculations of survival rate these goats were considered dead at the day of positive blood smear and their titers, measured at week 13, were not included in any calculations.
Goats not surviving the challenge are highlighted in bold; goats with incomplete serum samples are indicated by n.d. (not done); week 0: values before first vaccination; week 3: values before second vaccination; week 6: values before third vaccination; week 10/11: values before challenge; week 13: values of survivors 14 days after challenge. Goats given in italic were lossed during the vaccinatio…

## Sheet: S4
Table S4: Anti-FIS IgG titers
group	goat ID	week 0	week 3	week 6	week 11	week 13		group	goat ID	week 0	week 3	week 6	week 11	week 13
A	627398	103	123	269	267	189c		B	728758	159	737	7428	4802	3071
	99348	115	<100	170	262	190c			96157	121	1708	10150	5295	3612
	580315	305	237	536	730	430			729278	175	2319	2123	3681	1728
	97013	164	177	316	191	n.d.			729277	<100	2253	2428	1834	3045
	627399	198	194	326	267	197			96139	172	1386	5221	4596	5030
	En küçük siyaha	150	129	n.d.	n.d.	n.d.			627395	<100	10818	24160	12676	n.d.
	97011a	144	206	n.d.	n.d.	n.d.			97162	153	4595	6074	5230	5911
	580319	180	172	265	319	n.d.			729284	<100	2627	3924	3869	1979
	Güzel kaçka	258	350	568	391	286			580316	184	4250	16053	11707	6378
	728761	<100	<100	171	158	129			627396	<100	1492	3135	869	n.d.
				group	goat ID	week 0	week 3	week 6	week 10/11	week 13
				NegCTL	97014	160	143	138	171	n.d.
					97015	182	188	326	338	n.d.
					96163	131	151	139	<100	n.d.
					kesik kulak	155	114	209	239	n.d.
					96132b	132	137	161	n.d.	n.d.
a two of the originally planned 10 animals were seized and killed by local predators between week 3 and 6
b one of the originally planned five animals of this group died from an infection between week 6 and 11
c goats were successfully treated with antibiotic after showing a positive blood smear during the challenge. For calculations of survival rate these goats were considered dead at the day of positive blood smear and their titers, measured at week 13, were not included in any calculations.
Goats not surviving the challenge are highlighted in bold; goats with incomplete serum samples are indicated by n.d. (not done); week 0: values before first vaccination; week 3: values before second vaccination; week 6: values before third vaccination; week 10/11: values before challenge; week 13: values of survivors 14 days after challenge. Goats given in italic were lossed during the vaccinatio…
